# Supplementary material for: Prognostic Factors of Colorectal Cancer: A Comparative Study on Patients With or Without Liver Metastasis
Source: Front Oncol. 2021 Dec 21;11:626190. doi: 10.3389/fonc.2021.626190 (PMC8724310; doi:10.3389/fonc.2021.626190)
Supplement: Supplementary file 1 [file Table_1.xlsx]

## Sheet: Sheet1
	Supplementary Table 1. the frequency of gene mutations with significant difference between patients with and without liver metastasis
	Gene names	Without metastasis (%)	With metastasis (%)	P values (Chi-square test)
	TCF7L2	3.85	37.93	0.003
	TRIM77	0	17.24	0.05
