# Supplementary material for: Prognostic Factors of Colorectal Cancer: A Comparative Study on Patients With or Without Liver Metastasis
Source: Front Oncol. 2021 Dec 21;11:626190. doi: 10.3389/fonc.2021.626190 (PMC8724310; doi:10.3389/fonc.2021.626190)
Supplement: Supplementary file 2 [file Table_2.xlsx]

## Sheet: Sheet1
	Supplementary Table 2. the univariate and multivariate analyses of all patients in this study.
		univariate analysis			multivariate analysis
		HR(95% CI)	Logrank P value		HR(95% CI)	Logrank P value
	Surgery	4.3 (1.6-12)	0.002		1.7(0.28-10)	0.57
	Stage	2.8 (1.3-6)	0.0081		1.7(0.47-6.5)	0.41
	Relapse	6.5 (1.5-29)	0.0047		5.0(0.88-28)	0.07
	SUPT20HL1	5.1 (0.96-27)	0.034		28.3(2.6-310)	0.0059
	PTEN	2.8 (1-7.7)	0.04		1.3(0.32-5.6)	0.7
	Amp27_21q22.3	3.1 (1-9.4)	0.036		7.5(1.5-38)	0.016
	Del8_10q23.2	3.2 (1.1-9.4)	0.023		5.7(1.1-30)	0.04
	Del5_6p22.2	0.24 (0.053-1.1)	0.046		0.4(0.071-2.2)	0.29
