# Supplementary material for: Prognostic Factors of Colorectal Cancer: A Comparative Study on Patients With or Without Liver Metastasis
Source: Front Oncol. 2021 Dec 21;11:626190. doi: 10.3389/fonc.2021.626190 (PMC8724310; doi:10.3389/fonc.2021.626190)
Supplement: Supplementary file 3 [file Table_3.xlsx]

## Sheet: Sheet1
	Supplementary Table 3. the univariate and multivariate analyses of CRC patients with no liver metastasis.
		univariate analysis			multivariate analysis
		HR(95% CI)	Logrank P value		HR(95% CI)	Logrank P value
	Surgery	9.4 (1.5-57)	0.0032		2.9e+09(1.3e+08-6.5e+10)	7.35e-43
	Relapse	16 (1.8-140)	0.001		3.29(0.34-32)	0.302518
	Amp6_20q13.33	6.5 (0.73-59)	0.053		8.8e+09(5.5e+08-1.4e+11)	8.03e-59
