# Supplementary material for: Prognostic Factors of Colorectal Cancer: A Comparative Study on Patients With or Without Liver Metastasis
Source: Front Oncol. 2021 Dec 21;11:626190. doi: 10.3389/fonc.2021.626190 (PMC8724310; doi:10.3389/fonc.2021.626190)
Supplement: Supplementary file 4 [file Table_4.xlsx]

## Sheet: Sheet1
	Supplementary Table 4. the univariate and multivariate analyses of CRC patients with liver metastasis.
		univariate analysis			multivariate analysis
	TRIM77	24 (2.6-220)	7.3e-05		37.63(1.3-1100)	0.036
	Amp10_14q32.33	4.1 (0.88-19)	0.053		8.54(0.18-420)	0.28
	Del4_10q23.31	9.1 (1.1-73)	0.012		19.47(0.12-3200)	0.25
